# Supplementary material for: ALDH1A3 Segregated Expression and Nucleus-Associated Proteasomal Degradation Are Common Traits of Glioblastoma Stem Cells
Source: Biomedicines. 2021 Dec 22;10(1):7. doi: 10.3390/biomedicines10010007 (PMC8772809; doi:10.3390/biomedicines10010007)
Supplement: Supplementary file 1 [file biomedicines-10-00007-s001.zip]

Archive with 1 entries (1 files):
- biomedicines-1514373-sup.pdf
